# Supplementary material for: In Vitro Characterization of the Published Glypican-3-Targeting Peptide TJ12P2 Reveals a Lack of Specificity and Potency
Source: Pharmaceuticals (Basel). 2025 Nov 1;18(11):1656. doi: 10.3390/ph18111656 (PMC12655185; doi:10.3390/ph18111656)
Supplement: Supplementary file 1 [file pharmaceuticals-18-01656-s001.zip]

Archive with 1 entries (1 files):
- pharmaceuticals-3935848-supplementary.pdf
